# Supplementary material for: Resveratrol Derivative Exhibits Marked Antiproliferative Actions, Affecting Stemness in Pancreatic Cancer Cells
Source: Int J Mol Sci. 2023 Jan 19;24(3):1977. doi: 10.3390/ijms24031977 (PMC9916441; doi:10.3390/ijms24031977)
Supplement: Supplementary file 1 [file ijms-24-01977-s001.zip]

Archive with 1 entries (1 files):
- ijms-2134278-supplementary.pdf
